# Supplementary material for: Chiral topographic instability in shrinking spheres
Source: Nat Comput Sci. 2022 Oct 24;2(10):632–40. doi: 10.1038/s43588-022-00332-y (PMC10766550; doi:10.1038/s43588-022-00332-y)
Supplement: Supplementary file 9 — FEM source data [file 43588_2022_332_MOESM9_ESM.zip]

Archive with 2 entries (2 files):
- SourceData_Figure_2b.xlsx
- SourceData_Figure_2a.xlsx
