# Supplementary material for: Chiral topographic instability in shrinking spheres
Source: Nat Comput Sci. 2022 Oct 24;2(10):632–40. doi: 10.1038/s43588-022-00332-y (PMC10766550; doi:10.1038/s43588-022-00332-y)
Supplement: Supplementary file 9 — FEM source data [file 43588_2022_332_MOESM9_ESM.zip › SourceData_Figure_2b.xlsx]

## Sheet: Sheet1
Es	Ef	L	t	hf	hs	\varepsilon_c	x_data	y_data
1.8	250	0.155	0.0873	0.04	0.01	0.16635	0.680902	0.01961
1.8	250	0.15	0.0842	0.0405	0.01	0.15363	0.657778	0.0191808
1.8	200	0.132	0.0681	0.029	0.01	0.13592	0.414876	0.0108283
1.8	200	0.175	0.0573	0.0219	0.01	0.19064	0.195049	0.00384441
1.8	200	0.137	0.077	0.0276	0.01	0.11948	0.489398	0.0121566
1.8	200	0.147	0.0689	0.03	0.01	0.134	0.331551	0.00895188
1.8	200	0.14	0.0861	0.0333	0.01	0.1254	0.619459	0.0185652
1.8	200	0.131	0.0741	0.029	0.01	0.13092	0.510078	0.013313
1.8	160	0.129	0.049	0.0156	0.01	0.12087	0.161147	0.00282813
1.8	160	0.125	0.0662	0.0234	0.01	0.13947	0.355846	0.00936763
1.8	160	0.164	0.0696	0.0248	0.01	0.12387	0.206408	0.00575878
1.8	160	0.129	0.0829	0.0277	0.01	0.13947	0.568039	0.0177015
1.8	160	0.128	0.0685	0.0209	0.01	0.14091	0.365878	0.0086027
1.8	160	0.139	0.0711	0.0317	0.01	0.13008	0.320593	0.0114332
1.8	160	0.163	0.0642	0.021	0.01	0.13592	0.183415	0.00433318
1.8	130	0.177	0.0694	0.0313	0.01	0.196902	0.178726	0.0077457
1.8	130	0.1395	0.0733	0.0286	0.01	0.15336	0.293354	0.0116168
1.8	130	0.16	0.0597	0.0139	0.01	0.15192	0.141222	0.00271798
1.8	130	0.114	0.0775	0.0229	0.01	0.15192	0.542708	0.017208
1.8	90	0.112	0.0646	0.0141	0.01	0.14274	0.246795	0.00695961
1.8	90	0.112	0.061	0.0133	0.01	0.14598	0.216961	0.00577116
1.8	90	0.114	0.0553	0.0154	0.01	0.15996	0.172567	0.00531505
1.8	70	0.102	0.0582	0.0106	0.01	0.15879	0.193459	0.00527315
1.8	70	0.109	0.0464	0.017	0.01	0.17997	0.107625	0.00470475
1.8	70	0.103	0.0356	0.0135	0.01	0.1988	0.0770006	0.00267302
1.8	50	0.1043	0.05673	0.0095	0.01	0.14293	0.119326	0.00408095
1.8	50	0.1	0.0444	0.0049	0.01	0.15921	0.0791088	0.00139548
1.8	50	0.119	0.0531	0.0083	0.01	0.1428	0.0762835	0.00227935
1.8	40	0.0972	0.0509	0.0097	0.01	0.17133	0.0933277	0.00407375
1.8	40	0.0925	0.0498	0.009	0.01	0.14823	0.0943414	0.00382083
1.8	30	0.103	0.0503	0.01	0.01	0.22267	0.0675615	0.00405369
1.8	30	0.096	0.0414	0.0038	0.01	0.17038	0.0461036	0.00105116
1.8	20	0.0914	0.0368	0.0024	0.01	0.20594	0.0296371	0.000640161
1.8	20	0.076	0.0334	0.006	0.01	0.2709	0.0407864	0.00220247
