# Supplementary material for: Chiral topographic instability in shrinking spheres
Source: Nat Comput Sci. 2022 Oct 24;2(10):632–40. doi: 10.1038/s43588-022-00332-y (PMC10766550; doi:10.1038/s43588-022-00332-y)
Supplement: Supplementary file 9 — FEM source data [file 43588_2022_332_MOESM9_ESM.zip › SourceData_Figure_2a.xlsx]

## Sheet: Sheet1
Cs	lcr
2.55	0.206
3.18	0.194
3.98	0.184
4.89	0.17
7.07	0.15
9.09	0.133
12.73	0.123
15.91	0.117
21.21	0.106
31.82	0.093
