# Supplementary material for: Chiral topographic instability in shrinking spheres
Source: Nat Comput Sci. 2022 Oct 24;2(10):632–40. doi: 10.1038/s43588-022-00332-y (PMC10766550; doi:10.1038/s43588-022-00332-y)
Supplement: Supplementary file 10 — FEM source data [file 43588_2022_332_MOESM10_ESM.zip]

Archive with 6 entries (6 files):
- SourceData_Figure_3II.xlsx
- SourceData_Figure_3III.xlsx
- SourceData_Figure_3IV.xlsx
- SourceData_Figure_3V.xlsx
- SourceData_Figure_3VI.xlsx
- SourceData_Figure_3I.xlsx
