# Supplementary material for: Chiral topographic instability in shrinking spheres
Source: Nat Comput Sci. 2022 Oct 24;2(10):632–40. doi: 10.1038/s43588-022-00332-y (PMC10766550; doi:10.1038/s43588-022-00332-y)
Supplement: Supplementary file 10 — FEM source data [file 43588_2022_332_MOESM10_ESM.zip › SourceData_Figure_3II.xlsx]

## Sheet: Sheet1
x_data	y_data
0	0
0.00035	0.0209601
0.0007	0.0209375
0.001225	0.0365728
0.0020125	0.0601818
0.00319375	0.0954998
0.00496563	0.148394
0.00762346	0.227554
0.0116102	0.345884
0.0175902	0.522452
0.0245902	0.727706
0.0315902	0.931404
0.0385903	1.13353
0.0455903	1.33406
0.0525903	1.53297
0.0595903	1.73022
0.0665903	1.92573
0.0735903	2.11791
0.0805903	2.32388
0.0810278	2.34269
0.081137	2.34458
0.0812466	2.34707
0.0814107	2.35161
0.081472	2.3534
0.0815643	2.35628
0.0817029	2.36094
0.0819105	2.35968
0.0820662	2.35236
0.082222	2.33658
0.0823777	2.31153
0.0826112	2.25734
0.0829615	2.20853
0.0834872	2.34384
0.084013	2.55244
0.0845383	2.7395
0.085064	2.90687
0.0858522	3.16208
0.0870348	3.49803
0.0882175	3.69211
0.0894001	3.81002
0.0905828	3.90239
0.0923566	4.0309
0.0950173	4.21757
0.0960151	4.28476
0.0975117	4.38217
0.099757	4.52545
0.103125	4.71358
0.106492	4.89136
0.10986	5.06308
0.114911	5.31459
0.116174	5.37931
0.117437	5.44401
0.119331	5.53998
0.122172	5.6796
0.126435	5.88002
0.132828	6.16221
0.134426	6.22983
0.136024	6.29599
0.138422	6.39133
0.139321	6.42606
0.14067	6.47615
0.142692	6.5418
0.143451	6.56395
0.144589	6.58484
0.145726	6.63777
0.146011	6.65457
0.146295	6.67372
0.146722	6.70209
0.147362	6.73951
0.148322	6.78628
0.149762	6.84678
0.151922	6.9318
0.154083	6.99481
0.154623	7.00718
0.155163	7.01945
0.155703	7.03262
0.156513	7.05469
0.157728	7.0907
0.158032	7.09971
0.158335	7.10879
0.158791	7.12251
0.159474	7.14425
0.160158	7.17047
0.160841	7.19899
0.161525	7.22469
0.162208	7.24527
0.162892	7.26027
0.163575	7.26791
0.164259	7.25688
0.164942	7.22714
0.165626	7.22149
0.166309	7.23504
0.166993	7.25504
0.167676	7.27601
0.168701	7.30622
0.170239	7.34976
0.172546	7.41475
0.174853	7.48017
0.177159	7.54615
0.177736	7.56256
0.178313	7.57907
0.179178	7.604
0.179502	7.61335
0.179989	7.6275
0.180719	7.64938
0.180992	7.65773
0.181095	7.66089
0.181249	7.66572
0.18148	7.6734
0.181826	7.68518
0.181913	7.68789
0.181999	7.69037
0.182086	7.69275
0.182216	7.6965
0.182411	7.70297
0.182703	7.71444
0.182995	7.7271
0.183288	7.74047
0.18358	7.75421
0.184018	7.77498
0.184676	7.80558
0.185334	7.83537
0.185991	7.86442
0.186649	7.89279
0.187142	7.91374
0.187635	7.93448
0.188129	7.95506
0.188622	7.97556
0.189115	7.9961
0.189608	8.01679
0.189978	8.03243
0.190348	8.04829
0.190718	8.06445
0.191088	8.08102
0.191458	8.09811
0.191735	8.11126
0.192012	8.12481
0.19229	8.13879
0.192568	8.15321
0.192845	8.16806
0.193122	8.18329
0.1934	8.19888
0.193677	8.2148
0.193955	8.23109
0.194232	8.24781
0.194509	8.26506
0.194926	8.29209
0.19555	8.32992
0.196174	8.36245
0.196798	8.39359
0.197422	8.42439
0.198047	8.45478
0.198671	8.4846
0.199295	8.51366
0.199919	8.54187
0.200544	8.56927
0.201168	8.59598
0.201792	8.62218
0.202416	8.648
0.203041	8.67355
0.203665	8.69885
0.204289	8.72388
0.204913	8.74858
0.205538	8.7729
0.206162	8.79684
0.206786	8.82046
0.20741	8.84385
0.208034	8.86709
0.208659	8.89021
0.209283	8.91326
0.209907	8.93629
0.210531	8.95947
0.211468	8.99533
0.212404	9.03307
0.21334	9.07274
0.214277	9.11379
0.215213	9.15588
0.216149	9.19921
0.217086	9.24451
0.218022	9.29395
0.218958	9.34395
0.219895	9.39081
0.220831	9.43787
0.221767	9.48483
0.222704	9.53102
0.22364	9.5759
0.224108	9.59761
0.224576	9.61885
0.225045	9.63953
0.225513	9.65962
0.225981	9.67905
0.226449	9.69781
0.226917	9.71588
0.227386	9.73328
0.227853	9.75006
0.228322	9.76626
0.22879	9.78194
0.229258	9.79716
0.229726	9.81199
0.230194	9.82648
0.230663	9.84066
0.231131	9.85459
0.231599	9.8683
0.232301	9.88848
0.233003	9.90821
0.233706	9.92753
0.234408	9.94651
0.23511	9.96524
0.235813	9.9838
0.236515	10.0022
0.237217	10.0205
0.237919	10.0387
0.238622	10.0566
0.239148	10.07
0.239675	10.0833
0.240202	10.0965
0.240728	10.1096
0.241255	10.1226
0.241782	10.1355
0.242309	10.1483
0.242835	10.1611
0.243362	10.1738
0.243888	10.1864
0.244415	10.1989
0.24481	10.2083
0.245205	10.2177
0.2456	10.2271
0.245995	10.2365
0.24639	10.2458
0.246785	10.2552
0.24718	10.2645
0.247575	10.2739
0.24797	10.2833
0.248365	10.2926
0.24876	10.302
0.249155	10.3114
0.24955	10.3208
0.249945	10.3302
0.25034	10.3396
0.250735	10.3491
0.251131	10.3586
0.251525	10.3681
0.251921	10.3777
0.252315	10.3873
0.252711	10.3969
0.253106	10.4065
0.2535	10.4161
0.253896	10.4258
0.254192	10.4331
0.254488	10.4404
0.254784	10.4477
0.255081	10.455
0.255377	10.4623
0.255673	10.4697
0.255969	10.477
0.256266	10.4844
0.256562	10.4918
0.256858	10.4991
0.257154	10.5065
0.257451	10.514
0.257747	10.5214
0.258043	10.5288
0.25834	10.5362
0.258636	10.5437
0.258932	10.5511
0.259228	10.5586
0.259525	10.566
0.259821	10.5735
0.260117	10.5809
0.260413	10.5884
0.26071	10.5959
0.261006	10.6034
0.261302	10.6108
0.261598	10.6183
0.261895	10.6258
0.262191	10.6333
0.262487	10.6408
0.262784	10.6483
0.26308	10.6558
0.263376	10.6633
0.263672	10.6708
0.263969	10.6783
0.264265	10.6858
0.264561	10.6933
0.265005	10.7046
0.265339	10.713
0.265672	10.7214
0.266005	10.7298
0.266339	10.7382
0.266672	10.7466
0.267005	10.755
0.267338	10.7634
0.267672	10.7718
0.268005	10.7802
0.26813	10.7834
0.268318	10.7881
0.268599	10.7952
0.26902	10.8058
0.269443	10.8164
0.269864	10.8269
0.270286	10.8375
0.270603	10.8454
0.270919	10.8533
0.271038	10.8563
0.271215	10.8607
0.271482	10.8674
0.271883	10.8774
0.272033	10.8811
0.272258	10.8867
0.272596	10.8951
0.272723	10.8983
0.272913	10.903
0.273198	10.9101
0.273625	10.9207
0.274267	10.9366
0.274507	10.9426
0.274868	10.9515
0.275409	10.9649
0.275612	10.9699
0.275917	10.9774
0.276373	10.9887
0.277058	11.0056
0.277315	11.0119
0.2777	11.0214
0.277845	11.025
0.278061	11.0303
0.278386	11.0383
0.278508	11.0413
0.278691	11.0459
0.278965	11.0526
0.279377	11.0628
0.279994	11.0782
0.280225	11.084
