# Supplementary material for: Chiral topographic instability in shrinking spheres
Source: Nat Comput Sci. 2022 Oct 24;2(10):632–40. doi: 10.1038/s43588-022-00332-y (PMC10766550; doi:10.1038/s43588-022-00332-y)
Supplement: Supplementary file 10 — FEM source data [file 43588_2022_332_MOESM10_ESM.zip › SourceData_Figure_3III.xlsx]

## Sheet: Sheet1
x_data	y_data
0	0
0.00015	0.00873747
0.0003	0.00873372
0.000525	0.0152469
0.0008625	0.0250866
0.00136875	0.0398211
0.00212812	0.0619069
0.00326718	0.0950013
0.00497577	0.144566
0.00753867	0.218738
0.0105387	0.305295
0.0135387	0.391563
0.0165387	0.477542
0.0195387	0.56323
0.0225387	0.648627
0.0255387	0.733731
0.0285387	0.818541
0.0315387	0.903057
0.0345387	0.987276
0.0375387	1.0712
0.0405387	1.15482
0.0435387	1.23814
0.0465387	1.32117
0.0495387	1.40389
0.0525387	1.4863
0.0555387	1.56841
0.0585387	1.65021
0.0592887	1.67061
0.0604137	1.70113
0.0621012	1.75081
0.0627339	1.76647
0.0629712	1.78512
0.0630306	1.7871
0.06309	1.78944
0.0631788	1.79377
0.0632124	1.79553
0.0632625	1.79857
0.0633375	1.80482
0.0633657	1.80746
0.0634077	1.81242
0.0634713	1.82432
0.063495	1.82962
0.0635307	1.84029
0.0635841	1.87043
0.0636042	1.885
0.0636342	1.91999
0.0636792	2.03327
0.063747	2.26396
0.0638484	2.41886
0.0640005	2.45875
0.0642288	2.42452
0.0645714	2.15797
0.0650853	1.65399
0.0655989	1.61554
0.0661125	1.61984
0.0666264	1.63086
0.0673971	1.65069
0.068553	1.68527
0.0702867	1.74017
0.0728874	1.81523
0.0758874	1.89329
0.0788874	1.9671
0.0818874	2.0392
0.0848874	2.11062
0.0878874	2.18174
0.0908874	2.25283
0.0938874	2.32447
0.0946374	2.34261
0.0949188	2.34943
0.0953406	2.35973
0.0959736	2.3757
0.0961317	2.37955
0.0962898	2.38367
0.0965271	2.38994
0.0968832	2.39927
0.0974172	2.41315
0.0982179	2.4182
0.0984183	2.42044
0.0986184	2.42317
0.0988185	2.42633
0.0991191	2.43185
0.0995694	2.44124
0.100245	2.45673
0.101259	2.48136
0.102779	2.51927
0.10506	2.57609
0.10806	2.64955
0.11106	2.72197
0.11181	2.7401
0.112935	2.76727
0.114623	2.80911
0.115255	2.82616
0.116205	2.85978
0.117154	2.88149
0.118103	2.89742
0.119052	2.91007
0.120476	2.92606
0.122612	2.95283
0.123362	2.96437
0.124487	2.99155
0.126174	3.42893
0.127862	3.4658
0.129549	3.12785
0.131237	2.98823
0.132924	2.93443
0.134612	2.91542
0.136299	2.91246
0.137987	2.91734
0.13862	2.91977
0.139569	2.92481
0.139925	2.92675
0.140459	2.92638
0.140592	2.92632
0.140726	2.92619
0.140926	2.92599
0.141226	2.92582
0.141526	2.92581
0.141827	2.92585
0.142127	2.92603
0.142428	2.92669
0.142728	2.9281
0.143028	2.9304
0.143329	2.93359
0.143779	2.94027
0.144455	2.95382
0.145469	2.98001
0.145976	2.99434
0.146482	3.00971
0.146989	3.02588
0.147116	3.02996
0.147242	3.0341
0.147433	3.04041
0.14748	3.04198
0.147527	3.04357
0.147599	3.04596
0.147706	3.04946
0.147813	3.0528
0.14792	3.05604
0.148026	3.05916
0.148133	3.06217
0.14824	3.0651
0.148401	3.0692
0.148441	3.07021
0.148481	3.07124
0.148521	3.07228
0.148581	3.0738
0.148671	3.07602
0.148807	3.0793
0.149009	3.08427
0.149314	3.09199
0.149771	3.1043
0.150455	3.1242
0.151483	3.15652
0.153024	3.20926
0.154565	3.26537
0.156107	3.32367
0.157648	3.38226
0.159189	3.43633
0.159575	3.44817
0.15996	3.45841
0.160537	3.46682
0.161405	3.77027
0.161621	3.87445
0.161838	4.01061
0.162055	4.18023
0.162272	4.34305
0.162488	4.46615
0.162813	4.58721
0.163301	4.71137
0.164032	4.86314
0.16513	5.14179
0.165404	5.22262
0.165678	5.33209
0.165953	5.4973
0.166227	5.80321
0.166501	6.44101
0.166775	7.01709
0.16705	7.31625
0.167324	7.49757
0.167598	7.64364
0.167873	7.77796
0.168147	7.89596
0.168421	7.99017
0.168696	8.06084
0.16897	8.11284
0.169244	8.15149
0.169519	8.18141
0.169793	8.20567
0.170067	8.22622
0.170479	8.25231
0.171096	8.28586
0.172021	8.3303
0.172947	8.3716
0.173873	8.41147
0.174799	8.45122
0.175725	8.4922
0.175956	8.50204
0.176187	8.51179
0.176419	8.52181
0.176766	8.53725
0.177113	8.55253
0.17746	8.56746
0.177981	8.58916
0.178502	8.61035
0.179023	8.63128
0.179543	8.65198
0.180064	8.67258
0.180585	8.69309
0.181106	8.71355
0.181626	8.73396
0.182147	8.75427
0.182928	8.78458
0.183709	8.81474
0.18449	8.84475
0.185272	8.87462
0.185858	8.89694
0.186077	8.90531
0.186132	8.9074
0.186215	8.91054
