# Supplementary material for: Chiral topographic instability in shrinking spheres
Source: Nat Comput Sci. 2022 Oct 24;2(10):632–40. doi: 10.1038/s43588-022-00332-y (PMC10766550; doi:10.1038/s43588-022-00332-y)
Supplement: Supplementary file 10 — FEM source data [file 43588_2022_332_MOESM10_ESM.zip › SourceData_Figure_3IV.xlsx]

## Sheet: Sheet1
x_data	y_data
0	0
0.00015	0.0079554
0.0003	0.00795237
0.000525	0.0138283
0.0008625	0.0227924
0.00136875	0.0362082
0.00212812	0.0563112
0.00326718	0.0864298
0.00497577	0.131527
0.00753867	0.19899
0.0105387	0.277681
0.0135387	0.356072
0.0165387	0.434162
0.0195387	0.511951
0.0225387	0.589437
0.0255387	0.66662
0.0285387	0.7435
0.0315387	0.820076
0.0345387	0.896346
0.0375387	0.97231
0.0405387	1.04797
0.0435387	1.12333
0.0465387	1.19846
0.0495387	1.26755
0.0525387	1.34174
0.0532887	1.36945
0.0544137	1.39107
0.0561012	1.43462
0.0586323	1.49699
0.0593823	1.51818
0.0605073	1.54062
0.0609294	1.54976
0.0610875	1.55214
0.0611469	1.55259
0.0612357	1.55226
0.0612441	1.55234
0.0612567	1.55251
0.0612753	1.55282
0.0613035	1.55332
0.0613458	1.55127
0.0613563	1.55125
0.0613671	1.55126
0.0613827	1.55129
0.0614064	1.55136
0.0614421	1.55152
0.0614955	1.55179
0.0615759	1.5522
0.0616962	1.55247
0.0618765	1.55087
0.0621471	1.54415
0.062181	1.54306
0.0622149	1.54158
0.0622485	1.53953
0.0622824	1.53692
0.0623163	1.53396
0.0623502	1.53088
0.0623586	1.53011
0.062367	1.52934
0.0623796	1.5282
0.0623922	1.52708
0.0624051	1.52598
0.0624177	1.52492
0.0624303	1.5239
0.0624495	1.52242
0.062478	1.52027
0.0625209	1.51683
0.0625851	1.51036
0.0626814	1.49664
0.0627777	1.47895
0.062874	1.45783
0.0629703	1.43356
0.0631149	1.39075
0.0633315	1.32003
0.0636567	1.23226
0.0641442	1.21534
0.064632	1.28951
0.0651195	1.32067
0.0656073	1.28721
0.0660948	1.23562
0.0665826	1.19334
0.067314	1.15806
0.0684111	1.14372
0.0700569	1.17492
0.0717027	1.20323
0.0733485	1.23001
0.0749943	1.25603
0.0774633	1.27873
0.079932	1.31848
0.0824007	1.37163
0.0848694	1.43621
0.0873381	1.51574
0.0903381	1.67755
0.0910881	1.73245
0.0913692	1.75597
0.0917913	1.80092
0.092424	1.95254
0.0930567	2.92147
0.0932151	3.08557
0.0933732	3.19563
0.0936105	3.2815
0.0939666	3.34212
0.0945003	3.38732
0.0953013	3.42711
0.0965025	3.4733
0.0983046	3.54225
0.0989805	3.56882
0.0999942	3.61061
0.101515	3.67782
0.103795	3.66616
0.104365	3.68571
0.104936	3.71418
0.105791	3.75892
0.107074	3.82077
0.108998	3.9067
0.111885	4.03067
0.114885	4.1566
0.117885	4.27825
0.120885	4.39624
0.123885	4.5286
0.126885	4.7533
0.127635	4.81657
0.128385	4.89715
0.12951	5.04182
0.129791	5.08077
0.130072	5.12644
0.130353	5.17723
0.130775	5.25959
0.131408	5.38779
0.132357	5.576
0.133781	5.8383
0.135205	6.07815
0.136629	6.28716
0.138052	6.4471
0.139476	6.5544
0.1409	6.62093
0.141256	6.63515
0.141612	6.64744
0.142146	6.6626
0.142947	6.68503
0.143247	6.69403
0.143698	6.717
0.14381	6.72354
0.143923	6.73035
0.144036	6.73764
0.144205	6.7506
0.144458	6.77466
0.144838	6.81712
0.145408	6.88581
0.146263	6.986
0.147547	7.1193
0.149471	7.28639
0.152357	7.49374
0.155244	7.67833
0.156687	7.76548
0.15813	7.85159
0.159574	7.93739
0.161017	8.02378
0.16246	8.11115
0.163904	8.19894
0.164986	8.26362
0.166068	8.32707
0.167151	8.38735
0.167962	8.4274
0.168166	8.43632
0.168368	8.44423
0.168445	8.44696
0.168559	8.45041
0.16873	8.45221
0.168987	8.42955
0.169244	8.41663
0.169501	8.40369
0.169757	8.39202
0.170014	8.38304
0.170271	8.3771
0.170528	8.37387
0.170913	8.3735
0.171298	8.37626
0.171684	8.38142
0.172262	8.39287
0.17284	8.40689
0.173418	8.42289
0.174285	8.44975
0.175585	8.49407
0.176885	8.54187
0.178186	8.59529
0.178511	8.60919
0.178836	8.62386
0.179324	8.64809
0.180055	8.69468
0.181152	8.90814
0.181427	8.95839
0.181701	9.01309
0.181975	9.05876
0.18225	9.09306
0.182524	9.11792
0.182798	9.136
0.18321	9.15398
0.183827	9.17054
0.184753	9.18771
0.185678	9.20682
0.186604	9.23108
0.18753	9.25993
0.188456	9.2919
0.189382	9.32588
0.190307	9.36099
0.191233	9.39678
0.192159	9.43286
0.192853	9.45999
0.193547	9.48722
0.194242	9.51453
0.194502	9.52476
0.194893	9.54016
0.195478	9.56334
0.195698	9.57202
0.196028	9.58509
0.196522	9.60475
0.197264	9.63439
0.19782	9.65648
0.198376	9.67837
0.198932	9.69998
0.199488	9.72119
0.200044	9.74202
0.2006	9.76251
0.201156	9.7827
0.201712	9.80265
0.202268	9.82241
0.202824	9.842
0.203659	9.87115
0.204493	9.90008
0.205327	9.92884
0.206161	9.95742
0.206995	9.98588
0.208246	10.0285
0.209498	10.0708
0.210749	10.1129
0.212	10.1549
0.213251	10.1966
0.214502	10.2383
0.215753	10.2797
0.217005	10.321
0.218256	10.362
0.219507	10.4029
0.220758	10.4435
0.22201	10.484
0.223261	10.5243
0.224512	10.5645
0.225763	10.6043
0.227014	10.644
0.228266	10.6835
0.229517	10.7228
0.229829	10.7325
0.230142	10.7423
0.230611	10.7569
0.231315	10.7788
0.232371	10.8115
0.232767	10.8237
0.233361	10.842
0.234251	10.8693
0.235142	10.8965
0.236033	10.9236
0.236924	10.9506
0.237815	10.9774
0.238705	11.0042
0.239596	11.0308
0.240264	11.0507
0.240932	11.0706
0.241183	11.078
0.241559	11.0891
0.242122	11.1058
0.242968	11.1306
0.243602	11.1491
0.244236	11.1676
0.244474	11.1745
0.24483	11.1849
0.245365	11.2004
0.246168	11.2236
0.24677	11.2409
0.247372	11.2581
0.247974	11.2753
0.248576	11.2925
0.248801	11.2989
0.24914	11.3085
0.249648	11.3229
0.25041	11.3443
0.250695	11.3523
0.251124	11.3644
0.251767	11.3823
0.25241	11.4002
0.253052	11.418
0.253695	11.4358
0.253936	11.4424
0.254298	11.4523
0.25484	11.4672
0.255043	11.4728
0.255349	11.4811
0.255806	11.4936
0.256493	11.5122
0.257007	11.5261
0.257522	11.5399
0.258037	11.5538
0.25823	11.5589
0.25852	11.5667
0.258954	11.5783
0.259606	11.5956
0.25985	11.602
0.260216	11.6117
0.260766	11.6262
0.260972	11.6316
0.261281	11.6397
0.261745	11.6518
0.262441	11.6699
0.262702	11.6766
0.263093	11.6867
0.26368	11.7018
0.263901	11.7075
0.264231	11.7159
0.264726	11.7286
0.265469	11.7474
0.265748	11.7544
0.266166	11.7649
0.266793	11.7807
0.267733	11.8041
