# Supplementary material for: Chiral topographic instability in shrinking spheres
Source: Nat Comput Sci. 2022 Oct 24;2(10):632–40. doi: 10.1038/s43588-022-00332-y (PMC10766550; doi:10.1038/s43588-022-00332-y)
Supplement: Supplementary file 10 — FEM source data [file 43588_2022_332_MOESM10_ESM.zip › SourceData_Figure_3V.xlsx]

## Sheet: Sheet1
x_data	y_data
0	0
0.0002	0.0100838
0.0004	0.0100788
0.0007	0.0175104
0.00115	0.0288688
0.001825	0.0458697
0.0028375	0.0713318
0.00435624	0.10946
0.00663436	0.166508
0.0100516	0.251752
0.0140516	0.351034
0.0180516	0.44977
0.0220516	0.547955
0.0260516	0.645576
0.0300516	0.742615
0.0340516	0.839034
0.0380516	0.934734
0.0420516	1.02935
0.0460516	1.12052
0.0463016	1.12553
0.0466764	1.133
0.0468172	1.13568
0.047028	1.13921
0.0473444	1.14204
0.0474632	1.14258
0.0476412	1.14137
0.047708	1.14056
0.047808	1.13824
0.047958	1.12973
0.0481836	1.08983
0.0484088	1.08962
0.048634	1.13666
0.0488592	1.2159
0.0491972	1.36487
0.049704	1.61128
0.050464	1.88507
0.0516044	2.15488
0.0533152	2.55795
0.0539564	2.69449
0.0549188	2.8874
0.056362	3.11635
0.0578052	3.27851
0.0592484	3.40983
0.0606916	3.52352
0.0628564	3.67573
0.066104	3.8842
0.070104	4.12393
0.074104	4.34935
0.078104	4.56029
0.082104	4.76139
0.083104	4.81058
0.084604	4.88371
0.0851664	4.91092
0.08601	4.95132
0.0863264	4.96634
0.0868012	4.98844
0.0869792	4.99663
0.087246	5.00858
0.0876464	5.0137
0.0880468	5.01099
0.0884476	5.01049
0.088848	5.01388
0.0894484	5.02637
0.0903496	5.05853
0.0917012	5.12632
0.0930528	5.20484
0.094404	5.28961
0.0964316	5.42652
0.0994724	5.64802
0.103472	5.9391
0.107472	6.2116
0.111472	6.46729
0.115472	6.71202
0.119472	6.94887
0.123472	7.17777
0.124472	7.23401
0.124847	7.255
0.12541	7.2862
0.126254	7.33193
0.12657	7.34886
0.127045	7.37334
0.127222	7.38232
0.127289	7.38566
0.12739	7.39059
0.12754	7.39765
0.127765	7.39537
0.127821	7.39378
0.127878	7.39145
0.127962	7.38728
0.128089	7.38114
0.128279	7.37354
0.128564	7.36562
0.128992	7.35891
0.129633	7.35587
0.130274	7.36012
0.130916	7.37432
0.131557	7.39826
0.132199	7.42963
0.13284	7.46571
0.133081	7.47971
0.133442	7.50149
0.133983	7.53481
0.134186	7.54727
0.13449	7.56549
0.134604	7.57205
0.134776	7.57571
0.134947	7.57652
0.135118	7.57887
0.135289	7.58383
0.135546	7.59548
0.135932	7.61684
0.136509	7.64994
0.137376	7.69672
0.137593	7.70801
0.13781	7.71901
0.138135	7.73494
0.138622	7.75748
0.13911	7.77772
0.139598	7.79628
0.140086	7.81432
0.140573	7.83268
0.141061	7.85201
0.141548	7.87259
0.142036	7.89434
0.142524	7.917
0.143255	7.95239
0.144352	8.00718
0.145998	8.09119
0.148467	8.21867
0.150936	8.34606
0.153404	8.47276
0.155256	8.56703
0.156644	8.63715
0.157686	8.68934
0.158728	8.74104
0.159509	8.77941
0.16029	8.8173
0.161071	8.85464
0.161852	8.89142
0.162633	8.92779
0.163414	8.96403
0.164195	9.00044
0.164976	9.03714
0.165758	9.07415
0.166929	9.13017
0.168101	9.18604
0.168394	9.19992
0.168687	9.21378
0.169126	9.23422
0.169291	9.24179
0.169538	9.2528
0.169909	9.25521
0.170002	9.25514
0.170094	9.25546
0.170233	9.25774
0.170442	9.26501
0.170754	9.2847
0.171067	9.30833
0.17138	9.33339
0.171693	9.35995
0.172006	9.38714
0.172318	9.41427
0.172631	9.44101
0.1731	9.47998
0.173804	9.53586
0.174508	9.58982
0.175212	9.64268
0.176268	9.72146
0.176532	9.74097
0.176796	9.76041
0.177191	9.78914
0.17734	9.79977
0.177562	9.81508
0.177646	9.82066
0.177771	9.82839
0.177959	9.81599
0.178006	9.81221
0.178053	9.80868
0.1781	9.80587
0.17817	9.80377
0.178276	9.8059
0.178382	9.81258
0.178488	9.82009
0.178593	9.82799
0.178699	9.83729
0.178805	9.84816
0.17891	9.86009
0.179016	9.87238
0.179174	9.88999
0.179412	9.91206
0.17965	9.92934
0.179888	9.94233
0.180126	9.95176
0.180364	9.9584
0.180601	9.9629
0.180958	9.96659
0.181315	9.96842
0.181672	9.96924
0.182206	9.9698
0.183009	9.97128
0.183812	9.97379
0.184614	9.97765
0.185417	9.98378
0.18622	9.99338
0.187022	10.0073
0.188226	10.0373
0.18943	10.0748
0.190634	10.1174
0.191838	10.1635
0.193041	10.2118
0.194245	10.2614
0.195449	10.3117
0.196653	10.3624
0.198459	10.4387
0.200264	10.5147
0.20207	10.5903
0.204779	10.7025
0.206133	10.7579
0.207488	10.8129
0.208842	10.8676
0.210874	10.9487
0.213921	11.0687
0.214921	11.1076
0.215921	11.1462
0.216921	11.1847
0.217296	11.1991
0.217858	11.2206
0.218702	11.2527
0.219968	11.3006
0.221866	11.3717
0.222578	11.3982
0.223646	11.4378
0.225248	11.4967
0.225848	11.5186
0.22675	11.5514
0.227087	11.5637
0.227594	11.5821
0.228354	11.6095
0.229495	11.6503
0.229922	11.6656
0.230564	11.6884
0.231526	11.7225
0.231887	11.7353
0.232428	11.7543
0.23324	11.7828
0.234458	11.8252
0.234914	11.8411
0.235599	11.8648
0.235856	11.8736
0.236242	11.8869
0.236819	11.9067
0.237686	11.9364
0.238012	11.9475
0.238499	11.964
0.23923	11.9888
0.240328	12.0258
0.240739	12.0396
0.241356	12.0603
0.241588	12.068
0.241935	12.0796
0.242456	12.0969
0.242651	12.1033
0.242944	12.1131
0.243383	12.1276
0.244042	12.1493
0.24429	12.1574
0.24466	12.1696
0.245216	12.1878
0.245425	12.1946
0.245738	12.2048
0.246207	12.2201
0.246383	12.2258
0.246647	12.2344
0.247043	12.2472
0.247191	12.2521
0.247414	12.2593
0.247748	12.2701
0.248249	12.2862
0.24875	12.3023
0.249251	12.3184
0.249439	12.3244
0.249721	12.3335
0.250144	12.347
0.250302	12.3521
0.25054	12.3597
0.250896	12.3711
0.25103	12.3754
0.251231	12.3818
0.251532	12.3914
0.251983	12.4059
0.252322	12.4167
0.25266	12.4276
0.252788	12.4316
0.252978	12.4377
0.253264	12.447
0.253692	12.4609
0.254121	12.4749
0.254228	12.4784
0.254388	12.4837
0.25463	12.4917
0.254991	12.5039
