# Supplementary material for: Chiral topographic instability in shrinking spheres
Source: Nat Comput Sci. 2022 Oct 24;2(10):632–40. doi: 10.1038/s43588-022-00332-y (PMC10766550; doi:10.1038/s43588-022-00332-y)
Supplement: Supplementary file 10 — FEM source data [file 43588_2022_332_MOESM10_ESM.zip › SourceData_Figure_3VI.xlsx]

## Sheet: Sheet1
x_data	y_data
0	0
0.00015	0.00713238
0.0003	0.00712992
0.000525	0.012374
0.0008625	0.0204088
0.00136875	0.0324353
0.00212812	0.0504548
0.00326718	0.0774493
0.00497577	0.117862
0.00753867	0.178305
0.0105387	0.248788
0.0135387	0.318979
0.0165387	0.38888
0.0195387	0.458489
0.0225387	0.527807
0.0255387	0.596833
0.0285387	0.665568
0.0315387	0.734011
0.0345387	0.802164
0.0375387	0.870034
0.0405387	0.937682
0.0412887	0.954599
0.0424137	0.980256
0.0441012	1.00489
0.044523	1.01216
0.0449448	1.01764
0.0451032	1.01919
0.0453405	1.0194
0.0454293	1.01902
0.0455628	1.01672
0.0456129	1.01553
0.0456879	1.0127
0.0458007	1.00392
0.0459132	0.993819
0.046026	0.99059
0.0461385	0.993551
0.0462513	1.0014
0.0464202	1.02289
0.0466734	1.00358
0.0470535	0.865936
0.0474339	0.767538
0.047814	0.713312
0.048384	0.676098
0.0492393	0.658047
0.0505221	0.672291
0.0518052	0.702943
0.053088	0.729369
0.0543708	0.753261
0.0562953	0.787382
0.0591816	0.841211
0.0621816	0.9062
0.0651816	0.985147
0.0681816	1.08091
0.0711816	1.19137
0.0741816	1.30994
0.0771816	1.43172
0.0801816	1.55532
0.0831816	1.68112
0.0861816	1.81001
0.0891816	1.94307
0.0921816	2.08169
0.0951816	2.22787
0.0981816	2.3849
0.101182	2.55919
0.101932	2.60519
0.103057	2.67942
0.103479	2.70829
0.104111	2.75406
0.104349	2.77165
0.104705	2.79908
0.105238	2.84334
0.105439	2.8604
0.105739	2.88726
0.105852	2.8973
0.105894	2.90103
0.105957	2.9065
0.106052	2.91323
0.106195	2.84568
0.106231	2.8269
0.106266	2.80799
0.10632	2.78295
0.1064	2.75494
0.10652	2.72834
0.106701	2.70759
0.106971	2.698
0.107377	2.70595
0.107986	2.73646
0.108899	2.7914
0.109242	2.81236
0.109756	2.84347
0.110526	2.88918
0.110815	2.90644
0.110923	2.91295
0.111086	2.92296
0.111147	2.92676
0.111239	2.93262
0.111376	2.94226
0.111581	2.96877
0.111633	2.97496
0.111684	2.97983
0.111761	2.9843
0.111877	2.98698
0.112051	2.98707
0.112311	2.98554
0.112702	2.98599
0.113287	2.99464
0.114166	3.01941
0.115484	3.06898
0.117461	3.15386
0.120427	3.28967
0.123427	3.43039
0.126427	3.57109
0.127177	3.60612
0.128302	3.65797
0.12999	3.73225
0.131677	3.79741
0.133365	3.84437
0.135052	3.88903
0.13674	3.94416
0.138427	4.00913
0.140115	4.08009
0.141802	4.1544
0.144334	4.26942
0.145084	4.30395
0.146209	4.35645
0.147896	4.43666
0.149584	4.51871
0.150849	4.58173
0.151798	4.63002
0.152747	4.67929
0.15346	4.71678
0.153638	4.7262
0.153815	4.73569
0.154082	4.75002
0.154483	4.77158
0.154783	4.78775
0.155234	4.81141
0.155684	4.83293
0.155797	4.83813
0.155909	4.84311
0.156078	4.84973
0.156332	4.85576
0.156585	4.85243
0.156838	4.83491
0.157092	4.80889
0.157345	4.78203
0.157599	4.75847
0.157852	4.73956
0.158106	4.72527
0.158486	4.71266
0.159056	4.70816
0.159911	4.72204
0.161194	4.77029
0.162477	4.8387
0.163118	4.87827
0.16376	4.92373
0.164722	5.00871
0.165444	5.08762
0.166165	5.19505
0.166346	5.22438
0.166526	5.25711
0.166797	5.31625
0.167203	5.45105
0.167355	5.51253
0.167583	5.65457
0.167926	7.46367
0.168011	7.87976
0.168097	8.25389
0.168183	8.52961
0.168311	8.77952
0.168439	8.93721
0.168568	9.05469
0.168696	9.16408
0.168825	9.27761
0.168953	9.39092
0.169081	9.49166
0.16921	9.57071
0.169339	9.6268
0.169467	9.66413
0.169595	9.68796
0.169788	9.70612
0.170077	9.71417
0.170366	9.71342
0.170655	9.70917
0.171089	9.70141
0.171739	9.69253
0.172714	9.68811
0.173689	9.69182
0.174665	9.70243
0.17564	9.71881
0.176615	9.74001
0.17759	9.76498
0.179053	9.80945
0.180151	9.846
0.181248	9.88517
0.182345	9.92645
0.183442	9.96938
0.184539	10.0135
0.185637	10.0584
0.186734	10.1038
0.187557	10.138
0.188791	10.1892
0.189254	10.2083
0.189948	10.2368
0.19099	10.2792
0.192552	10.3416
0.193138	10.3647
0.194017	10.399
0.194346	10.4118
0.19484	10.4308
0.195582	10.4591
0.19586	10.4696
0.196277	10.4853
0.196903	10.5089
0.197137	10.5176
0.197489	10.5308
0.198017	10.5507
0.198413	10.5656
0.199007	10.5883
0.1996	10.6118
0.199749	10.6177
0.199898	10.6237
0.20012	10.6329
0.200454	10.6477
0.200579	10.6534
0.200767	10.6625
0.200908	10.6698
0.200961	10.6726
0.20104	10.6771
0.201159	10.6848
0.201204	10.6878
0.201271	10.693
0.201371	10.6816
0.201396	10.6783
0.201421	10.6742
0.201446	10.6694
0.201484	10.6618
0.20154	10.6507
0.201597	10.6386
0.201653	10.6276
0.20171	10.6202
0.201766	10.6161
0.201822	10.6143
0.201879	10.614
0.201935	10.6147
0.201992	10.616
0.202048	10.6176
0.202133	10.6205
0.202217	10.6235
0.202302	10.6262
0.202387	10.6283
0.202471	10.6298
0.202556	10.6303
0.202641	10.6298
0.202725	10.6279
0.20281	10.6246
0.202895	10.6196
0.202979	10.6127
0.203064	10.6034
0.203149	10.5902
0.203233	10.5651
