# Supplementary material for: Chiral topographic instability in shrinking spheres
Source: Nat Comput Sci. 2022 Oct 24;2(10):632–40. doi: 10.1038/s43588-022-00332-y (PMC10766550; doi:10.1038/s43588-022-00332-y)
Supplement: Supplementary file 10 — FEM source data [file 43588_2022_332_MOESM10_ESM.zip › SourceData_Figure_3I.xlsx]

## Sheet: Sheet1
x_data	y_data
0	0
0.0003	0.0185081
0.0006	0.0184906
0.00105	0.0323278
0.001725	0.0531711
0.0027375	0.0843695
0.00425625	0.131111
0.00653439	0.201097
0.00995157	0.305793
0.0150773	0.462192
0.0210773	0.644278
0.0270773	0.825288
0.0330774	1.00521
0.0390774	1.18404
0.0450774	1.36176
0.0510774	1.53836
0.0570774	1.71384
0.0630774	1.8882
0.0690774	2.06143
0.0750774	2.23354
0.0810774	2.40471
0.0825774	2.44817
0.0848274	2.51165
0.0882024	2.60898
0.0932649	2.74507
0.0932883	2.73956
0.0933234	2.74086
0.0933366	2.74167
0.0933564	2.73892
0.0933639	2.73683
0.093375	2.7285
0.0933915	2.68241
0.0934167	2.55691
0.0934542	2.48852
0.0935106	2.51862
0.0935949	2.58545
0.0937218	2.66847
0.0939117	2.76987
0.0941967	2.92693
0.0946245	3.06699
0.0952659	3.18648
0.096228	3.34215
0.0976713	3.53918
0.0998361	3.65083
0.103084	3.75373
0.106331	3.84548
0.107143	3.87292
0.107954	3.90398
0.109172	3.95562
0.110999	4.03828
0.113739	4.16812
0.114766	4.21941
0.115152	4.23943
0.115729	4.27189
0.115946	4.2847
0.116271	4.30607
0.116393	4.31455
0.116576	4.32878
0.11685	4.35791
0.117262	4.77312
0.117365	4.79521
0.117468	4.79671
0.117622	4.79131
0.117853	4.7862
0.118201	4.78751
0.118721	4.80027
0.119502	4.82918
0.120674	4.879
0.121113	4.89798
0.121772	4.92694
0.12202	4.93771
0.12239	4.95395
0.122761	4.97913
0.123132	5.00632
0.123503	5.03188
0.124059	5.06546
0.124893	5.10852
0.126144	5.16564
0.128021	5.24489
0.129898	5.321
0.131774	5.39514
0.132126	5.40875
0.132478	5.42236
0.133006	5.4426
0.133204	5.4501
0.133501	5.461
0.133612	5.46495
0.133779	5.46621
0.133946	5.46715
0.134113	5.47037
0.13428	5.47935
0.134447	5.49038
0.134614	5.50033
0.134781	5.50655
0.134948	5.49269
0.135115	5.48136
0.135282	5.48802
0.135449	5.50021
0.135617	5.5121
0.135783	5.52228
0.136034	5.53393
0.136285	5.54418
0.136535	5.55632
0.136786	5.57134
0.137036	5.58754
0.137287	5.60325
0.137662	5.62415
0.138226	5.65086
0.139072	5.68561
0.139389	5.69812
0.139864	5.71614
0.140043	5.72283
0.14031	5.73266
0.14041	5.73631
0.140561	5.74168
0.140787	5.74665
0.140843	5.74799
0.1409	5.75004
0.140956	5.75258
0.141041	5.75693
0.141167	5.76396
0.141358	5.77492
0.141644	5.79316
0.141929	5.8226
0.142001	5.82811
0.142072	5.83278
0.142144	5.83664
0.142251	5.84114
0.142411	5.84621
0.142652	5.8528
0.142894	5.85965
0.143134	5.86631
0.143376	5.86888
0.143617	5.87454
0.143858	5.88277
0.144219	5.89687
0.144762	5.91843
0.145304	5.9398
0.145846	5.96098
0.146389	5.98201
0.146931	6.00296
0.147473	6.02386
0.148016	6.04474
0.148558	6.06556
0.1491	6.08638
0.149643	6.10714
0.150185	6.12791
0.150727	6.14863
0.15127	6.16936
0.151812	6.19004
0.152355	6.21071
0.152897	6.2314
0.153304	6.24688
0.153914	6.27011
0.154143	6.27882
0.154486	6.29189
0.155001	6.31145
0.155773	6.34085
0.155966	6.34819
0.156159	6.35553
0.156448	6.36656
0.156883	6.38311
0.157534	6.40792
0.157779	6.41725
0.158145	6.43128
0.158695	6.4524
0.158901	6.46031
0.15921	6.47222
0.159674	6.49015
0.159848	6.4969
0.160109	6.50707
0.160501	6.52239
0.160647	6.52815
0.160867	6.53685
0.161198	6.54997
0.161321	6.55491
0.161507	6.56237
0.161786	6.57363
0.162204	6.5909
0.162361	6.59736
0.162596	6.60715
0.162948	6.62231
0.163081	6.62799
0.163279	6.63662
0.163577	6.65009
0.163651	6.65348
0.163725	6.65691
0.163837	6.66213
0.164004	6.67031
0.164067	6.67342
0.164161	6.67823
0.164302	6.68618
0.164329	6.68768
0.164355	6.68922
0.164395	6.69161
0.164455	6.69554
0.164469	6.69652
0.164484	6.69752
0.164506	6.69913
0.16454	6.70185
0.164591	6.70646
0.164666	6.71388
0.164779	6.72448
0.164892	6.73369
0.165005	6.74123
0.165118	6.74715
0.165288	6.75327
0.165542	6.7592
0.165797	6.76418
0.166051	6.76916
0.166306	6.77471
0.16656	6.78094
0.166815	6.78777
0.167069	6.79508
0.167323	6.80281
0.167578	6.81085
0.167833	6.81915
0.168023	6.82546
0.168214	6.83187
0.168405	6.83834
0.168596	6.84487
0.168882	6.85473
0.169168	6.86464
0.169383	6.87211
0.169598	6.87959
0.169813	6.88707
0.169893	6.88988
0.170014	6.8941
0.170195	6.90043
0.170467	6.90993
0.170569	6.91349
0.170722	6.91883
0.170951	6.92685
0.171037	6.92986
0.171166	6.93437
0.171359	6.94113
0.17165	6.95127
0.171758	6.95507
0.171922	6.96077
0.172166	6.96932
0.172258	6.97252
0.172396	6.97732
0.172603	6.98452
0.17268	6.98721
0.172796	6.99126
0.17297	6.99734
0.173232	7.00644
0.17333	7.00985
0.173477	7.01497
0.173698	7.02264
0.174029	7.03415
0.174111	7.03701
0.174194	7.03988
0.174318	7.04419
0.174504	7.05065
0.174574	7.05307
0.174679	7.0567
0.174836	7.06214
0.175071	7.07031
0.17516	7.07336
0.175292	7.07795
0.175491	7.08483
0.175566	7.08741
0.175677	7.09128
0.175845	7.09708
0.176097	7.10578
0.176191	7.10903
0.176333	7.11392
0.176545	7.12125
0.176624	7.124
0.176744	7.12812
0.176923	7.1343
0.177191	7.14356
0.177292	7.14703
0.177443	7.15224
0.17767	7.16005
0.177755	7.16297
0.177883	7.16736
0.178074	7.17394
0.178145	7.1764
0.178253	7.1801
0.178415	7.18565
0.178657	7.19397
0.178747	7.19708
0.178883	7.20176
0.179088	7.20877
0.179164	7.2114
0.179279	7.21534
0.179452	7.22125
0.17971	7.23011
0.179807	7.23343
0.179952	7.23842
0.18017	7.24589
0.180252	7.24869
0.180375	7.25288
0.180559	7.25919
0.180628	7.26155
0.180731	7.26509
0.180887	7.2704
0.18112	7.27836
0.181207	7.28134
0.181338	7.28582
0.181534	7.29253
0.181608	7.29504
0.181719	7.29882
0.181884	7.30447
0.181947	7.30659
0.18204	7.30978
0.18218	7.31455
0.18239	7.3217
0.182468	7.32438
0.182586	7.32841
0.182763	7.33445
0.183029	7.3435
0.183129	7.34688
0.183278	7.35197
0.183502	7.3596
0.183586	7.36245
0.183712	7.36674
0.183901	7.37317
0.183972	7.37558
0.184079	7.37919
0.184238	7.38462
0.184477	7.39275
0.184567	7.39579
0.184702	7.40036
0.184752	7.40207
0.184828	7.40465
0.184941	7.4085
0.185112	7.41428
0.185176	7.41645
0.185271	7.4197
0.185415	7.42458
0.185631	7.43189
0.185712	7.43463
0.185833	7.43874
0.186015	7.44491
0.186083	7.44721
0.186185	7.45068
0.186339	7.45589
0.186396	7.45783
0.186483	7.46076
0.186612	7.46515
0.186807	7.47173
0.186879	7.47419
0.186989	7.47789
0.187153	7.48344
0.187214	7.48552
0.187306	7.48864
0.187444	7.49333
0.187652	7.50035
0.18773	7.50298
0.187846	7.50693
0.188021	7.51286
0.188087	7.51507
0.188186	7.51841
0.188333	7.52341
0.188389	7.52528
0.188472	7.5281
0.188597	7.53232
0.188783	7.53865
0.188853	7.54102
0.188959	7.54458
0.189116	7.54993
0.189175	7.55193
0.189264	7.55494
0.189397	7.55945
0.189447	7.56114
0.189522	7.56368
0.189634	7.5675
0.189803	7.57322
0.189866	7.57536
0.189961	7.57859
0.190103	7.58343
0.190316	7.5907
0.190369	7.59252
0.190422	7.59434
0.190502	7.59708
0.190622	7.60119
0.190802	7.60739
0.190982	7.61363
0.191027	7.61518
0.191072	7.61675
0.191139	7.61911
0.19124	7.62268
0.191278	7.62402
0.191335	7.62605
0.191421	7.62913
0.191549	7.63389
0.191677	7.63899
0.191709	7.64029
0.191741	7.64162
0.191789	7.64375
0.191861	7.64771
0.191888	7.64934
0.191928	7.65274
0.191989	7.65769
0.19205	7.65453
0.19211	7.64921
0.192171	7.6433
0.192232	7.63676
0.192323	7.62548
0.192414	7.61234
0.192505	7.59766
0.192597	7.58162
0.192688	7.56466
0.192779	7.54714
0.19287	7.5294
0.192961	7.51173
0.193052	7.49438
0.193144	7.47741
0.193235	7.46087
0.193326	7.44477
0.193417	7.42908
0.193508	7.41376
0.193599	7.39878
0.19369	7.38409
0.193782	7.36965
0.193873	7.35542
0.193964	7.34137
0.194055	7.32755
0.194146	7.31402
0.194237	7.30079
0.194329	7.28805
0.194363	7.28337
0.194414	7.27652
0.194491	7.26695
0.194606	7.25429
0.194722	7.24353
0.194837	7.23498
0.194952	7.22843
0.195068	7.22433
0.195183	7.22231
0.195299	7.22276
0.195414	7.22581
0.1955	7.22947
0.195587	7.23459
0.195717	7.24557
0.195846	7.25935
0.195879	7.26299
0.195911	7.26681
0.19596	7.27297
0.196033	7.2831
0.196142	7.3001
0.196184	7.30673
0.196245	7.31737
0.196337	7.33515
0.196372	7.34208
0.196424	7.35344
0.196502	7.37666
0.19658	7.4186
0.196658	7.46089
0.196736	7.49733
0.196814	7.52711
0.196892	7.55061
0.19697	7.56809
0.197048	7.58069
0.197126	7.58977
0.197204	7.59681
0.197282	7.60295
0.197359	7.60866
0.197476	7.61663
0.197594	7.62449
0.197711	7.63213
0.197827	7.63957
0.197944	7.64679
0.198061	7.65379
0.198178	7.66065
0.198295	7.66748
0.198412	7.67436
0.198529	7.68143
0.198646	7.68885
0.198763	7.69688
0.19888	7.70604
0.198909	7.70838
0.198938	7.71083
0.198982	7.7148
0.199048	7.72177
0.199073	7.72454
0.199109	7.7293
0.199165	7.73896
0.199248	7.77084
0.199331	7.79977
0.199415	7.82413
0.199498	7.84385
0.199581	7.85976
0.199664	7.87314
0.199748	7.8848
0.199831	7.89552
0.199914	7.90598
0.199997	7.91663
0.200081	7.92779
0.200164	7.93966
0.200247	7.95234
0.20033	7.9658
0.200414	7.9799
0.200539	8.00175
0.200585	8.00995
0.200656	8.02231
0.200761	8.04057
0.200919	8.06647
0.200959	8.07271
0.200998	8.07887
0.201057	8.08785
0.201146	8.10072
0.201235	8.11291
0.201324	8.12444
0.201413	8.13534
0.201502	8.14565
0.201591	8.15539
0.20168	8.16461
0.201769	8.17335
0.201857	8.18166
0.201947	8.18955
0.202035	8.19707
0.202124	8.20424
0.202213	8.2111
0.202302	8.21766
0.202391	8.22396
0.20248	8.23002
0.202569	8.23585
0.202657	8.24148
0.202747	8.24692
0.202835	8.25219
0.202924	8.25731
0.203058	8.26468
0.203191	8.27176
0.203324	8.2786
0.203458	8.28523
0.203591	8.29166
0.203724	8.29793
0.203858	8.30404
0.203991	8.31003
0.204124	8.3159
0.204258	8.32167
0.204391	8.32735
0.204524	8.33294
0.204658	8.33846
0.204791	8.34392
0.204925	8.34932
0.205058	8.35467
0.205191	8.35997
0.205324	8.36524
0.205458	8.37047
0.205591	8.37566
0.205725	8.38083
0.205858	8.38597
0.205991	8.39109
0.206125	8.39619
0.206258	8.40127
0.206391	8.40633
0.206524	8.41138
0.206658	8.41642
0.206791	8.42144
0.206925	8.42646
0.207058	8.43147
0.207158	8.43522
0.207308	8.44085
0.207364	8.44295
0.207449	8.44611
0.207575	8.45084
0.207765	8.45793
0.207907	8.46324
0.20805	8.46854
0.208192	8.47383
0.208335	8.47912
0.208477	8.48441
0.208619	8.48971
0.208673	8.49169
0.208753	8.49466
0.208873	8.49913
0.209054	8.50582
0.209233	8.51251
0.209414	8.51919
0.209549	8.52419
0.209684	8.5292
0.209819	8.53421
0.20987	8.53609
0.209946	8.53891
0.21006	8.54315
0.210231	8.5495
0.210295	8.55188
0.210392	8.55546
0.210536	8.56083
0.21059	8.56284
0.210671	8.56587
0.210793	8.57041
0.210976	8.57722
0.211113	8.58233
0.21125	8.58743
0.211387	8.59255
0.211524	8.59765
0.211661	8.60279
0.211798	8.6079
0.211935	8.61306
0.212072	8.61821
0.212209	8.62338
0.212346	8.62855
0.212483	8.63374
0.21262	8.63893
0.212757	8.64415
0.212894	8.64938
0.213031	8.65463
0.213168	8.6599
0.213305	8.66519
0.213442	8.67051
0.213579	8.67585
0.213716	8.68123
0.213853	8.68665
0.21399	8.6921
0.214127	8.69761
0.214264	8.70318
0.214401	8.70882
0.214538	8.71453
0.214675	8.72034
0.214812	8.72627
0.214949	8.73235
0.215086	8.73861
0.215223	8.74512
0.21536	8.75192
0.215497	8.7591
0.215634	8.76676
0.215737	8.77269
0.215839	8.77883
0.215942	8.78516
0.216045	8.79164
0.216148	8.79812
0.216251	8.80442
0.216353	8.81041
0.216456	8.81602
0.216559	8.82124
0.216713	8.82828
0.216867	8.8347
0.217021	8.8406
0.217175	8.84313
0.217214	8.84328
0.217252	8.8431
0.217291	8.84278
0.217349	8.84239
0.217436	8.84252
0.217522	8.84342
0.217609	8.84494
0.217696	8.84692
0.217826	8.85054
0.218021	8.85661
0.218167	8.86135
0.218313	8.86619
0.21846	8.87106
0.218606	8.87593
0.218752	8.88078
0.218899	8.88561
0.219045	8.89042
0.219191	8.89521
0.219337	8.89997
0.219484	8.90472
0.21963	8.90945
0.219776	8.91416
0.219923	8.91887
0.220069	8.92356
0.220215	8.92825
0.220362	8.93293
0.220508	8.9376
0.220655	8.94227
0.220801	8.94693
0.220856	8.94868
0.220938	8.9513
0.221061	8.95523
0.221246	8.96113
0.221432	8.96701
0.221617	8.97289
0.221802	8.97876
0.221987	8.98464
0.222057	8.98683
0.222161	8.99014
0.222317	8.99509
0.222551	9.00252
0.22261	9.00436
0.222668	9.00621
0.222756	9.009
0.222888	9.01317
0.223086	9.01942
0.223383	9.0288
0.223494	9.0323
0.223661	9.03757
0.223723	9.03954
0.223817	9.0425
0.223958	9.04694
0.224169	9.0536
0.224248	9.05608
0.224367	9.05982
0.224545	9.06543
0.224812	9.07384
0.225213	9.08642
0.225364	9.09113
0.225589	9.0982
0.225674	9.10085
0.2258	9.10482
0.225991	9.11078
0.226062	9.11301
0.226169	9.11636
0.22633	9.12138
0.226571	9.1289
0.226661	9.13171
0.226796	9.13594
0.226999	9.14228
0.227076	9.14465
0.22719	9.14821
0.227361	9.15355
0.227426	9.15555
0.227522	9.15855
0.227667	9.16305
0.227721	9.16473
0.227802	9.16726
0.227924	9.17106
0.228107	9.17674
0.228153	9.17815
0.228199	9.17957
0.228268	9.1817
0.228371	9.18489
0.228525	9.18968
0.228583	9.19147
0.22867	9.19416
0.2288	9.1982
0.228996	9.20424
0.229069	9.2065
0.229179	9.2099
0.229344	9.215
0.229591	9.22263
0.229962	9.23406
0.230101	9.23833
0.23031	9.24476
0.230389	9.24716
0.230506	9.25077
0.230682	9.25618
0.230748	9.2582
0.230847	9.26124
0.230996	9.2658
0.231145	9.27035
0.231293	9.2749
0.231349	9.2766
0.231432	9.27916
0.231558	9.28299
0.231605	9.28443
0.231675	9.28659
0.231781	9.28982
0.23194	9.29467
0.231999	9.29648
0.232089	9.2992
0.232222	9.30329
0.232424	9.30941
0.232499	9.31169
0.232612	9.31513
0.232781	9.32029
0.232845	9.32221
0.23294	9.32511
0.233083	9.32946
0.233137	9.33108
0.233217	9.33352
0.233338	9.33718
0.233428	9.33992
0.233564	9.34404
0.233615	9.34557
0.233691	9.34789
0.233806	9.35135
0.233978	9.35655
0.234235	9.36434
0.234332	9.36724
0.234477	9.37162
0.234694	9.37818
0.234776	9.38063
0.234898	9.38431
0.234944	9.38568
0.235013	9.38776
0.235116	9.39086
0.235271	9.39551
0.235329	9.39725
0.235416	9.39987
0.235546	9.40379
0.235742	9.40966
0.236036	9.41847
0.236146	9.42175
0.236188	9.42299
0.23625	9.42484
0.236343	9.42762
0.236482	9.43179
0.236621	9.43595
0.236761	9.44011
0.236866	9.44322
0.23697	9.44634
0.237127	9.45101
0.237362	9.45801
0.237451	9.46063
0.237583	9.46456
0.237633	9.46603
0.237707	9.46824
0.237819	9.47156
0.237986	9.47652
0.238049	9.47838
0.238144	9.48117
0.238285	9.48536
0.238338	9.48692
